# Supplementary material for: Construction and Verification of a Glycolysis-Associated Gene Signature for the Prediction of Overall Survival in Low Grade Glioma
Source: Front Genet. 2022 Mar 23;13:843711. doi: 10.3389/fgene.2022.843711 (PMC8983898; doi:10.3389/fgene.2022.843711)
Supplement: Supplementary file 1 [file Table2.XLSX]

## Sheet: chengbiao
Gene	Lasso coefficient	group
SEMA4G	-0.294055	Protective
ARL3	-0.237977	Protective
KLHL9	-0.110741	Protective
RHBDF1	0.00644971	Risk
EMILIN3	0.0222153	Risk
TNFRSF11B	0.0481644	Risk
IGFBP2	0.0522474	Risk
ABCC3	0.0527824	Risk
EMP3	0.054875	Risk
RYR3	0.067275	Risk
ADAMTS3	0.0833767	Risk
ARL9	0.0844096	Risk
PTGFRN	0.0885149	Risk
IGF2BP2	0.110396	Risk
SSFA2	0.281642	Risk
