# Supplementary material for: Construction and Verification of a Glycolysis-Associated Gene Signature for the Prediction of Overall Survival in Low Grade Glioma
Source: Front Genet. 2022 Mar 23;13:843711. doi: 10.3389/fgene.2022.843711 (PMC8983898; doi:10.3389/fgene.2022.843711)
Supplement: Supplementary file 5 [file Table1.XLSX]

## Sheet: Sheet1
TABLE 1 | Clinicopathological characteristics statistics of LGG patients
Clinical characteristics			TCGA database(n=501)				CGGA database(n=552)				Rembrandt database (n=183)
			n		%		n		%		Relevant clinical features are missing
Age	<40		234		46.7066		259		46.9203
	>=40		267		53.2934		293		53.0797
Gender	Male		277		55.2894		318		57.6087
	female		224		44.7106		234		42.3913
IDH1status	mutation		386		77.0459		415		75.1812
	wilytype		115		22.9541		137		24.8188
OS time(years)	<5		439		87.6248		328		59.4203
	>=5		62		12.3752		224		40.5797
1p19q status	Codel		149		29.7405		162		29.3478
	Non-codel		237		47.3054		351		63.587
	non		115		22.9541		39		7.06522
MGMT status	methylated		414		82.6347		265		48.0072
	un-methylated		87		17.3653		181		32.7899
	non				0		106		19.2029
Radiation	YES		310		61.8762		419		75.9058
	NO		159		31.7365		118		21.3768
	NA		32		6.38723		15		2.71739
Phamaceutical	YES		286		57.0858		345		62.5
	NO		177		35.3293		190		34.4203
	NA		38		7.58483		17		3.07971
Ptos	CR		114		22.7545
	PR		59		11.7764
	SD		133		26.5469
	PD		94		18.7625
	NA		101		20.1597
Ftos	CR		83		16.5669
	PR		18		3.59281
	SD		126		25.1497
	PD		97		19.3613
	NA		177		35.3293
CR:complete response			PR:partial response
SD:stable disease			PD:progressive disease
PTOS	primary_therapy_outcome_success
FTOS	followup_treatment_success
